# Supplementary material for: Comparative Gene Expression Analysis of Malignant Mesothelioma and Lung Adenocarcinomas Induced by Multi-Walled Carbon Nanotube-7 and Double-Walled Carbon Nanotubes in Rats: Distinct Molecular Signatures and Canonical Pathways
Source: Nanomaterials (Basel). 2025 Nov 29;15(23):1806. doi: 10.3390/nano15231806 (PMC12693446; doi:10.3390/nano15231806)
Supplement: Supplementary file 1 [file nanomaterials-15-01806-s001.zip]

Archive with 1 entries (1 files):
- nanomaterials-3963728-supplementary.pdf
